# Supplementary material for: Environmental determinants of cardiovascular-kidney-metabolic health: interactive roles of air pollution, heat waves, and green spaces
Source: J Glob Health. 2026 Feb 27;16:04073. doi: 10.7189/jogh.16.04073 (PMC12945347; doi:10.7189/jogh.16.04073)
Supplement: Online Supplementary Document [file jogh-16-04073-s001.zip]

Archive with 2 entries (2 files):
- jogh-16-04073-s001.pdf
- jogh-16-04073-s001.xlsx
