# Supplementary material for: Environmental determinants of cardiovascular-kidney-metabolic health: interactive roles of air pollution, heat waves, and green spaces
Source: J Glob Health. 2026 Feb 27;16:04073. doi: 10.7189/jogh.16.04073 (PMC12945347; doi:10.7189/jogh.16.04073)
Supplement: Online Supplementary Document [file jogh-16-04073-s001.zip › jogh-16-04073-s001.xlsx]

## Sheet: Summary
Environmental determinants of cardiovascular-kidney-metabolic health: interactive roles of air pollution, heat waves, and green space
S-Table1	Baseline characteristics of participants with CKM 0-3 stages.
S-Table2	Association between air pollutants and CVD risk in CKM 0-3 （Time-varying Cox）
S-Table3	Subgroup analysis between PM1 and CVD risk in CKM 0-3
S-Table4	Subgroup analysis between PM2.5 and CVD risk in CKM 0-3
S-Table5	Subgroup analysis between PM10 and CVD risk in CKM 0-3
S-Table6	Subgroup analysis between NO2 and CVD risk in CKM 0-3
S-Table7	Subgroup analysis between O3 and CVD risk in CKM 0-3
S-Table8	Subgroup analysis between NDVI and CVD risk in CKM 0-3
S-Table9	Subgroup analysis between Heat wave and CVD risk in CKM 0-3
S-Table10	Multiplicative interactive Effects between Environmental factors
S-Table11	Comparison of different combinations of environmental factors
S-Table12	Detailed CKM definition
S-Table13	Sensitivity Test 1: Additional Adjustments for Environmental Stressors
S-Table14	Sensitivity Test 2: Exclude participants who developed CVD in 2013
S-Table15	Sensitivity Test 3: Lag Effect Using 1-Year Prior Exposure
S-Table16	Sensitivity Test 4 :Different definition for heat waves

## Sheet: S-Table1
	level	With Progression	Without Progression	P
N		1124	4503
Age		60.1 (9.0)	56.6 (8.8)	<0.001
BMI		24.0 (4.1)	23.3 (3.7)	<0.001
Waist_circumference		85.9 (12.9)	83.3 (11.6)	<0.001
Sex	Female	651 (57.9)	2314 (51.4)	<0.001
	Male	473 (42.1)	2189 (48.6)
Residence	Rural	752 (66.9)	3000 (66.6)	0.886
	Urban	372 (33.1)	1503 (33.4)
Education_Status	Elementary school or below	790 (70.3)	3078 (68.4)	0.225
	Middle school or above	334 (29.7)	1425 (31.6)
Smoking_Status	Non-smoker	695 (61.8)	2728 (60.6)	0.463
	Smoker	429 (38.2)	1775 (39.4)
Drinking_Status	Drink but less than once a month	78 (7.3)	372 (8.7)	<0.001
	Drink more than once a month	192 (18.1)	984 (23.1)
	Non-drinker	793 (74.6)	2911 (68.2)
Regional_Category	East	354 (31.5)	1550 (34.4)	0.006
	Midland	450 (40.0)	1574 (35.0)
	West	320 (28.5)	1379 (30.6)
Cooking_Fuel_Use	Clean fuel	333 (68.7)	1493 (76.2)	0.001
	Solid fuel	152 (31.3)	467 (23.8)
Hypertension	No	513 (45.6)	2731 (60.6)	<0.001
	Yes	611 (54.4)	1772 (39.4)
Diabetes	No	989 (88.0)	4079 (90.6)	0.011
	Yes	135 (12.0)	424 (9.4)
Lipid	No	850 (75.6)	3584 (79.6)	0.004
	Yes	274 (24.4)	919 (20.4)
SES	high	4 (0.5)	20 (0.6)	<0.001
	low	230 (26.9)	666 (20.1)
	low-middle	420 (49.1)	1763 (53.3)
	upper-middle	202 (23.6)	857 (25.9)
Triglycerides		119.7 (56.1)	111.8 (55.7)	<0.001
LDL_c		121.1 (33.5)	117.7 (32.2)	0.001
High_density_lipoprotein		51.3 (14.6)	52.7 (14.6)	0.007
Fasting_blood_glucose		108.3 (28.0)	105.3 (23.3)	<0.001
Systolic_blood_pressure		133.6 (22.3)	126.8 (19.9)	<0.001
Diastolic_blood_pressure		76.8 (12.4)	74.6 (11.8)	<0.001
NO2_Mean_2011		31.8 (10.9)	30.0 (10.0)	<0.001
O3_Mean_2011		84.6 (5.2)	85.2 (5.4)	0.004
PM1_Mean_2011		33.9 (10.2)	32.2 (9.3)	<0.001
PM10_Mean_2011		103.3 (31.6)	95.8 (30.1)	<0.001
PM2.5_Mean_2011		61.0 (18.9)	57.4 (17.8)	<0.001
NDVI_Mean_2011		0.27 (0.093)	0.28 (0.082)	<0.001
Heat Wave(92.5th_2011)		22.5 (25.0)	16.8 (21.3)	<0.001

## Sheet: S-Table2
Association between air pollutants and CVD risk in CKM 0-3 （Time-varying Cox）
Model	Pollutant	HR	HR_95CI	P_value	Global P
Model 1	PM1 (per 10 μg/m³)	1.173	1.173(1.104-1.246)	<0.001	0.6
Model 1	PM2.5 (per 10 μg/m³)	1.097	1.097(1.062-1.134)	<0.001	0.55
Model 1	PM10 (per 10 μg/m³)	1.066	1.066 (1.046-1.086)	<0.001	0.92
Model 1	NO2 (per 10 μg/m³)	1.144	1.144 (1.078-1.215)	<0.001	0.79
Model 1	O3 (per 10 μg/m³)	1.028	1.104 (0.943-1.120)	0.535	0.44
Model 1	NDVI (per 0.1 unit)	0.912	0.912 (0.858-0.970)	0.003	0.047
Model 1	Heat wave	1.15	1.140 (1.112-1.190)	<0.001	0.061
Model 2	PM1 (per 10 μg/m³)	1.148	1.148(1.106-1.240)	<0.001	0.217
Model 2	PM2.5 (per 10 μg/m³)	1.083	1.083(1.039-1.129)	<0.001	0.211
Model 2	PM10 (per 10 μg/m³)	1.064	1.064 (1.038-1.090)	<0.001	0.217
Model 2	NO2 (per 10 μg/m³)	1.171	1.171 (1.082-1.267)	<0.001	0.193
Model 2	O3 (per 10 μg/m³)	1.058	1.058 (0.930-1.203)	0.391	0.144
Model 2	NDVI (per 0.1 unit)	0.834	0.834 (0.790-0.923)	<0.001	0.052
Model 2	Heat wave	1.122	1.122 (1.076-1.170)	<0.001	0.158
Proportional hazards (PH) assumption
Variable_Name	Rho	Chi_Square	P_Value
PM1	0.015	1.319	0.251
PM2.5	0.018	2.035	0.154
PM10	-0.009	0.598	0.439
NO2	0.001	0.128	0.883
O3	-0.011	0.708	0.4
Heat_Wave_92.5	0.021	1.88	0.17
NDVI	-0.045	9.293	0.002*
Age	0.012	0.522	0.47
Sex	0.003	0.054	0.817
Education_Status	-0.032	4.42	0.036*
Smoking_Status	0.038	5.095	0.024*
Regional_Category	0.041	6.449	0.040*
GLOBAL_TEST	NA	28.798	0.001*

## Sheet: S-Table3
Subgroup analysis between PM1 and CVD risk in CKM 0-3
	Stratification	Pollution	HR	LCL	UC	P_value	P for interaction
Age	Age_above_65	PM1	1.18	1.037	1.342	0.012	0.567
	Age_below_65	PM1	1.21	1.126	1.3	1.82e-07
Sex	Male	PM1	1.168	1.063	1.282	0.00116	0.7
	Female	PM1	1.197	1.105	1.297	1.12e-05
Residence	Urban	PM1	1.146	1.03	1.276	0.0125	0.443
	Rural	PM1	1.207	1.121	1.299	6.25e-07
Education	Elementary_school_or_below	PM1	1.258	1.168	1.355	1.45e-09	0.038
	Middle_school_or_above	PM1	1.076	0.966	1.199	0.183
Region	East	PM1	1.428	1.27	1.605	2.72e-09	<0.001
	Midland	PM1	1.153	1.053	1.261	0.00202
	West	PM1	0.991	0.859	1.143	0.903
	North	PM1	0.98	0.879	1.092	0.715	<0.001
	South	PM1	1.319	1.226	1.42	1.27e-13
SES	High SES	PM1	1.808	0.675	4.843	0.239	0.776
	Middle Low SES	PM1	1.149	0.998	1.321	0.0526
	Middle High SES	PM1	1.177	1.07	1.296	0.000859
	Low SES	PM1	1.154	0.997	1.335	0.055
CKM Stages	0	PM1	1.094	0.722	1.658	0.673	0.008
	1	PM1	1.115	0.892	1.393	0.34
	2	PM1	1.226	1.099	1.368	0.000254
	3	PM1	1.167	1.079	1.263	0.000114
NDVI	Low	PM1	1.347	1.216	1.491	<0.001	0.011
	High	PM1	1.124	1.039	1.215	0.004
Heat Wave	Low	PM1	1.088	1.013	1.17	0.022	<0.001
	High	PM1	1.427	1.29	1.578	<0.001

## Sheet: S-Table4
Subgroup analysis between PM2.5 and CVD risk in CKM 0-3
	Stratification	Pollution	HR	LCL	UC	P_value	P for interaction
Age	Age_above_65	PM2.5	1.099	1.026	1.178	0.00696	0.597
	Age_below_65	PM2.5	1.115	1.072	1.158	3.3e-08
Sex	Male	PM2.5	1.091	1.038	1.148	0.000638	0.673
	Female	PM2.5	1.112	1.066	1.161	1.19e-06
Residence	Urban	PM2.5	1.081	1.02	1.147	0.00867	0.398
	Rural	PM2.5	1.115	1.072	1.16	5.52e-08
Education	Elementary_school_or_below	PM2.5	1.142	1.098	1.188	4.84e-11	0.022
	Middle_school_or_above	PM2.5	1.04	0.981	1.103	0.191
Region	East	PM2.5	1.189	1.124	1.257	1.38e-09	0.001
	Midland	PM2.5	1.102	1.046	1.162	0.000271
	West	PM2.5	0.976	0.904	1.054	0.535
	North	PM2.5	0.99	0.931	1.053	0.754	<0.001
	South	PM2.5	1.167	1.122	1.214	2.05e-14
SES	High SES	PM2.5	1.314	0.772	2.237	0.314	0.855
	Middle Low SES	PM2.5	1.097	1.017	1.183	0.0163
	Middle High SES	PM2.5	1.088	1.033	1.147	0.00158
	Low SES	PM2.5	1.091	1.009	1.181	0.0298
CKM Stages	0	PM2.5	1.084	0.875	1.344	0.459	0.009
	1	PM2.5	1.072	0.954	1.204	0.241
	2	PM2.5	1.13	1.065	1.199	5.61e-05
	3	PM2.5	1.091	1.046	1.138	5.39e-05
NDVI	Low	PM2.5	1.192	1.126	1.261	<0.001	0.008
	High	PM2.5	1.075	1.031	1.12	<0.001
Heat Wave	Low	PM2.5	1.049	1.008	1.091	0.018	<0.001
	High	PM2.5	1.224	1.159	1.293	<0.001

## Sheet: S-Table5
Subgroup analysis between PM10 and CVD risk in CKM 0-3
	Stratification	Pollution	HR	LCL	UC	P_value	P for interaction
Age	Age_above_65	PM10	1.074	1.032	1.117	0.000417	0.443
	Age_below_65	PM10	1.077	1.053	1.101	6.7e-11
Sex	Male	PM10	1.063	1.033	1.094	3.31e-05	0.641
	Female	PM10	1.076	1.049	1.103	8.27e-09
Residence	Urban	PM10	1.061	1.026	1.097	0.000617	0.514
	Rural	PM10	1.076	1.051	1.1	3.31e-10
Education	Elementary_school_or_below	PM10	1.094	1.07	1.12	1.09e-14	0.009
	Middle_school_or_above	PM10	1.031	0.997	1.067	0.0739
Region	East	PM10	1.105	1.072	1.14	1.93e-10	0.026
	Midland	PM10	1.067	1.035	1.1	3.02e-05
	West	PM10	1.015	0.967	1.065	0.553
	North	PM10	0.974	0.938	1.012	0.172	<0.001
	South	PM10	1.095	1.07	1.12	2.79e-15
SES	High SES	PM10	1.112	0.819	1.509	0.496	0.964
	Middle Low SES	PM10	1.067	1.023	1.113	0.00268
	Middle High SES	PM10	1.062	1.03	1.095	0.000122
	Low SES	PM10	1.057	1.008	1.108	0.0229
CKM Stages	0	PM10	1.062	0.941	1.198	0.331	0.019
	1	PM10	1.042	0.975	1.115	0.227
	2	PM10	1.089	1.053	1.127	1.01e-06
	3	PM10	1.062	1.036	1.088	1.66e-06
NDVI	Low	PM10	1.117	1.081	1.154	<0.001	0.008
	High	PM10	1.053	1.029	1.078	<0.001
Heat Wave	Low	PM10	1.034	1.01	1.059	0.005	<0.001
	High	PM10	1.119	1.085	1.154	<0.001

## Sheet: S-Table6
Subgroup analysis between NO2 and CVD risk in CKM 0-3
	Stratification	Pollution	HR	LCL	UC	P_value	P for interaction
Age	Age_above_65	NO2	1.14	1.006	1.292	0.0406	0.879
	Age_below_65	NO2	1.188	1.107	1.275	1.76e-06
Sex	Male	NO2	1.133	1.033	1.242	0.00799	0.638
	Female	NO2	1.17	1.081	1.266	9.83e-05
Residence	Urban	NO2	1.099	0.989	1.221	0.0797	0.262
	Rural	NO2	1.182	1.099	1.271	6.46e-06
Education	Elementary_school_or_below	NO2	1.209	1.124	1.3	3.62e-07	0.088
	Middle_school_or_above	NO2	1.074	0.965	1.194	0.191
Region	East	NO2	1.31	1.17	1.467	3e-06	0.028
	Midland	NO2	1.199	1.095	1.313	8.76e-05
	West	NO2	0.965	0.802	1.161	0.703
	North	NO2	0.978	0.88	1.087	0.676	<0.001
	South	NO2	1.227	1.14	1.32	4.11e-08
SES	High SES	NO2	1.292	0.507	3.289	0.592	0.981
	Middle Low SES	NO2	1.145	1.001	1.31	0.0485
	Middle High SES	NO2	1.161	1.056	1.277	0.00205
	Low SES	NO2	1.174	1.017	1.355	0.0285
CKM Stages	0	NO2	0.968	0.638	1.47	0.88	0.792
	1	NO2	1.081	0.871	1.341	0.482
	2	NO2	1.194	1.071	1.332	0.00143
	3	NO2	1.135	1.05	1.226	0.00136
NDVI	Low	NO2	1.179	1.071	1.298	0.001	0.785
	High	NO2	1.154	1.067	1.248	<0.001
Heat Wave	Low	NO2	1.094	1.018	1.177	0.015	0.114
	High	NO2	1.222	1.102	1.355	<0.001

## Sheet: S-Table7
Subgroup analysis between O3 and CVD risk in CKM 0-3
	Stratification	Pollution	HR	LCL	UC	P_value	P for interaction
Age	Age_above_65	O3	1.067	0.907	1.256	0.435	0.37
	Age_below_65	O3	1.031	0.931	1.143	0.555
Sex	Male	O3	1.004	0.879	1.146	0.951	0.546
	Female	O3	1.049	0.937	1.173	0.407
Residence	Urban	O3	1.059	0.924	1.215	0.411	0.609
	Rural	O3	1.012	0.906	1.13	0.834
Education	Elementary_school_or_below	O3	1.097	0.992	1.214	0.072	0.023
	Middle_school_or_above	O3	0.903	0.768	1.06	0.213
Region	East	O3	0.995	0.835	1.186	0.955	0.207
	Midland	O3	1.204	0.997	1.456	0.0541
	West	O3	1.219	1.003	1.481	0.0467
	North	O3	0.816	0.682	0.976	0.0263	0.002
	South	O3	1.097	0.994	1.211	0.0667
SES	High SES	O3	0.731	0.176	3.046	0.667	0.846
	Middle Low SES	O3	0.99	0.81	1.209	0.919
	Middle High SES	O3	1.021	0.888	1.173	0.774
	Low SES	O3	1.103	0.914	1.331	0.308
CKM Stages	0	O3	1.304	0.779	2.183	0.312	0.314
	1	O3	1.023	0.765	1.369	0.878
	2	O3	1.052	0.898	1.233	0.531
	3	O3	0.997	0.892	1.114	0.952
NDVI	Low	O3	1.043	0.935	1.163	0.45	0.785
	High	O3	1.032	0.873	1.219	0.714
Heat Wave	Low	O3	1.031	0.927	1.148	0.572	0.53
	High	O3	0.949	0.821	1.097	0.479

## Sheet: S-Table8
Subgroup analysis between NDVI and CVD risk in CKM 0-3
	Stratification	Pollution	HR	LCL	UC	P_value	P for interaction
Age	Age_above_65	NDVI	0.917915	0.820003	1.02752	0.136681	0.594
	Age_below_65	NDVI	0.982473	0.914127	1.05593	0.630765
Sex	Male	NDVI	0.962144	0.876297	1.0564	0.418337	0.617
	Female	NDVI	0.996872	0.919602	1.08063	0.939333
Residence	Urban	NDVI	0.918743	0.825993	1.02191	0.118564	0.233
	Rural	NDVI	1.01488	0.940952	1.09461	0.70193
Education	Elementary_school_or_below	NDVI	1.01888	0.949743	1.09305	0.601877	0.048
	Middle_school_or_above	NDVI	0.882982	0.781161	0.998075	0.0465043
Region	East	NDVI	0.93353	0.852513	1.02225	0.13756	0.922
	Midland	NDVI	1.14544	0.987236	1.329	0.0733614
	West	NDVI	0.986923	0.889569	1.09493	0.80381
	North	NDVI	1.05398	0.904492	1.22818	0.500511	0.727
	South	NDVI	1.02973	0.958965	1.10571	0.419966
SES	High SES	NDVI	0.350397	0.0582777	2.10677	0.251877	0.359
	Middle Low SES	NDVI	0.929537	0.836483	1.03294	0.174552
	Middle High SES	NDVI	0.902884	0.780078	1.04502	0.170815
	Low SES	NDVI	1.05003	0.904267	1.21928	0.522041
CKM Stages	0	NDVI	1.22314	0.851056	1.75789	0.2764	0.247
	1	NDVI	1.04876	0.851887	1.29112	0.653586
	2	NDVI	0.979123	0.871563	1.09996	0.72233
	3	NDVI	0.960879	0.888554	1.03909	0.317538
Heat Wave	Low	NDVI	0.956	0.869	1.051	0.352	0.112
	High	NDVI	1.061	0.974	1.156	0.173

## Sheet: S-Table9
Subgroup analysis between Heat Waves and CVD risk in CKM 0-3
	Stratification	Pollution	HR	LCL	UC	P_value	P for interaction
Age	Age_above_65	Heat Wave	1.12184	1.06135	1.18577	4.795e-05	0.523
	Age_below_65	Heat Wave	1.14786	1.0963	1.20185	4.0748e-09
Sex	Male	Heat Wave	1.1459	1.14037	1.15145	0	0.572
	Female	Heat Wave	1.14997	1.10071	1.20143	3.95556e-10
Residence	Urban	Heat Wave	1.11726	1.05407	1.18425	0.000189529	0.179
	Rural	Heat Wave	1.17562	1.12706	1.22627	5.58465e-14
Education	Elementary_school_or_below	Heat Wave	1.14816	1.10217	1.19606	3.47737e-11	0.247
	Middle_school_or_above	Heat Wave	1.14516	1.07473	1.22021	2.84518e-05
Region	East	Heat Wave	1.03031	0.933997	1.13656	0.550927	0.6
	Midland	Heat Wave	1.17211	1.12435	1.2219	7.35797e-14
	West	Heat Wave	1.27196	1.17902	1.37224	5.18229e-10
	North	Heat Wave	0.506302	0.425198	0.602877	2.15203e-14	0.184
	South	Heat Wave	1.17861	1.13998	1.21856	4.29903e-22
SES	High SES	Heat Wave	1.83914	1.75359	1.92887	1.06491e-138	0.405
	Middle Low SES	Heat Wave	1.1925	1.10822	1.28318	2.50182e-06
	Middle High SES	Heat Wave	1.22142	1.14991	1.29738	8.14131e-11
	Low SES	Heat Wave	1.01556	1.00839	1.02277	1.9158e-05
CKM Stages	0	Heat Wave	1.64632	1.60561	1.68806	0	0.584
	1	Heat Wave	1.23978	1.2287	1.25096	0
	2	Heat Wave	1.12063	1.03631	1.2118	0.00432104
	3	Heat Wave	1.11524	1.06559	1.1672	2.67537e-06
NDVI	Low	Heat Wave	1.285	1.203	1.372	<0.001	0.022
	High	Heat Wave	1.097	1.092	1.101	<0.001

[truncated: 7 more sheets: S-Table10, S-Table11, S-Table12, S-Table13, S-Table14, S-Table15, S-Table 16]
